# Supplementary material for: CFTR activity in nasal potential difference of adults with idiopathic bronchiectasis
Source: Respir Res. 2026 Mar 3;27:160. doi: 10.1186/s12931-026-03599-1 (PMC13064372; doi:10.1186/s12931-026-03599-1)
Supplement: Supplementary file 1 — Additional file 1. BE MHH cohort. Clinical metadata and NPD data of people with idiopathic bronchiectasis attending the bronchiectasis clinic of Hannover Medical School. [file 12931_2026_3599_MOESM1_ESM.xlsx]

## Sheet: Tabelle1
Additional file 1. Clinical metadata and NPD data of people with idiopathic bronchiectasis attending the bronchiectasis clinic of Hannover Medical School
Subject no	age at NPD assessment [yrs]	Gender	BSI	upper airways	FEV1 [mL]	FEV1 [% pred.]	FVC [mL]	FVC [% pred]	Airway microbiology	chronic PA	Smoking	BMI [kg/m2]	co-morbidities	CFTR and ENaC genotype	sweat chloride [mMol/L)	Right	basal [mV]	Δami [mV]	ΔCl-free/Iso [mV]	Sermet Score	Left	basal [mV]	Δami [mV]	ΔCl-free/Iso [mV]	Sermet Score	comment	NPD finding
1	20.0219	f	1	normal	3210	94	3560	91	H. influenzae, S. aureus		Never	20.9		nd	24	nostril	-6	4	-6	0.46	nostril	-6	5	-11	0.96		normal
2	67.7315	m	4	normal	2980	85	4170	88	S. pneumoniae, M. catarrhalis, S. maltophilia, H. parainfluenzae		Never	25.4		nd	nd	nostril	-12	10	-13	0.93	nostril	-8	8	-9	0.59		normal
3	67.4384	f	12	normal	1380	63	2020	74	P. aeruginosa, S. aureus	yes	Never	26.3	obstructive ventilation disorder, pulmonary hypertension	wild type	45, 64		no reliable measurements feasible
4	75.5096	m	9	normal	1760	53	3790	83	P. aeruginosa, S. maltophilia	yes	Never	21.9	GERD, status post esophagus carcinoma	ENaC W493R	nd	nostril	-15	7	-16	1.41	nostril	-10	2	-24	2.54		normal
5	44.3699	f	0	sinusitis, polyposis	3130	106	2920	96	normal flora		Never	19.8	recurrent infections	wild type	16, 28	nostril	-14	4	-6	0.46	nostril	-11	10		-0.5	no ATP response	CFTR-RD/non-CF
6	66.3151	m	2	normal	3000	93	4060	93	normal flora		Never	20.5	dilated cardiomyopathy NYHA III, arterial hypertension, atrial fibrillation > 100 bpm, Raynaud syndrome	wild type	13, 13	nostril	-59	6	-5	0.25	nostril	-36				continuous positive drift	pseudohypoaldosteronism
6	66.34	m		normal							Never			nd		nostril	-55	1	-4	0.39	nostril	-47				continuous positive drift	pseudohypoaldosteronism
7	58.9123	m	17	normal	570	16	2150	45	P. aeruginosa, H. parahaemolyticus	yes	Never	26.2	global respiratory insufficiency, diabetes mellitus, osteoporosis, status post chronic exposure to asbestos	nd	nd	nostril	-14	5	-24	2.39	nostril	-26	11	-9	0.44		normal
8	18.2712	f	6	normal	2030	71	2680	82	P. aeruginosa, Penicillium species		Never	19.6		nd	nd	nostril	-17	9	-4	-0.01	nostril	-11	4	-4	0.24		CFTR-RD
9	77.3616	m	11	normal	2170	80	3320	89	P. aeruginosa		Never	24.8	COPD Gold I-II	nd	nd	nostril	-21	20	-35	2.85	nostril	-11	6	-8	0.58		normal
10	69.7	m	5	normal	1620	53	3400	82	S. aureus, S. maltophilia, H. parainfluenzae, A. fumigatus		Ex	28.7	ulcerative colitis, chronic renal insufficiency	wild type	8, 8		no reliable measurements feasible
11	54.9	f	10	normal	2290	69	3610	90	P. aeruginosa, Candida spp	yes	Never	17.8	recurrent severe hemoptysis	nd	nd	nostril	-26	16	-19	1.29	nostril	-16	10	-23	2.03		normal
12	70.2877	m	18	sinusitis, polyposis	1480	46	3450	79	S. aureus, P. aeruginosa, A. fumigatus	yes	Ex	25.6	COPD Gold II, emphysema, chronic respiratory insufficiency, chronic renal insufficiency	nd	nd	nostril	-21	9	-11	0.76	nostril	-11	8	-5	0.15		normal
13	55	f	7	normal	1680	66	3420	110	P. aeruginosa, H. parainfluenzae	yes	Ex	21.3		nd	18	nostril	-16	5	-18	1.73	nostril						normal
14	45.9808	f	9	sinusitis	2070	76	3020	93	S. pneumoniae, P. aeruginosa, S. aureus, Penicillium spp		Never	23.3	middle lobe resection, status post recurrent hemoptysis, status post melanoma	nd	36	nostril	-12	12	-13	0.83	nostril	-7	6	-17	1.57		normal
15	28.1507	m	1	normal	3810	79	5860	96	H. parainfluenzae		Never	22.4	incomplete IgA deficiency	wild type	15, 14	nostril	-12	5	-4	0.19	nostril	-7	3	-4	0.29		CFTR-RD/non-CF
16	32.08	f	4	sinusitis	2590	77	3750	96	P. aeruginosa	yes	Never	23.3		nd	6	nostril					nostril	-11	7	-6	0.31		normal
16	32.0027	f		normal							Never			nd		nostril	-16	9	-12	0.87	nostril	-14	12	-8	0.28		normal
17	72.0301	m	5	sinusitis	2740	89	4460	106	S. aureus, H. parainfluenzae, Candida spp		Never	23.9		nd	nd	nostril					nostril	-15	6	-15	1.35		normal
18	29.6685	m	12	pansinusitis	2330	53	4270	77	P. aeruginosa, S. aureus		Never	15.7		nd	nd	nostril	-21	9	-23	2.08	nostril	-19	5	-27	2.72		normal
19	57.663	f	4	sinusitis	2240	92	3400	114	M. catarrhalis		Never	27.2	vegetative dystonia	nd	nd	nostril	-8	7	-17	1.52	nostril	-6	4	-7	0.57		normal
20	32.7589	f	8	pansinusitis	830	25	3320	86	S. aureus, P. aeruginosa, Achromobacter spp, M. catarrhalis	yes	Never	19.7	systemic lupus erythematosus	nd	9	nostril	-26	23	-35	2.7	nostril	-13	8	-30	2.9		normal
21	74.6329	f	18	normal	740	34	1940	74	M. intracellulare, M. avium, A. fumigatus, S. marcescens, P. aeruginosa	yes	Ex	17.1	COPD, intermittent atrial fibrillation	wild type	nd	nostril	-7	5	-11	0.96	nostril	-7	7	-6	0.31		normal
22	34.1	f	9	normal	560	20	2160	64			Never	19.3	emphysema, cachexia, status post spontaneous pneumothorax	nd	11	nostril	-8	7	0	-0.35	nostril	-1	4	(-19)		very slow response	CFTR-RD like subject 28, atypical
23	67.4575	f	6	sinusitis	1850	97	3080	127	P. aeruginosa, S. maltophilia, A. fumigatus, Haemophilus spp		Never	24.1		nd	nd	nostril	-13	5	-22	2.17	nostril	-9	4	-18	1.78		normal
24	50.4438	f	8	normal	1170	43	2030	62	P. aeruginosa, A. fumigatus	yes	Never	22.6	GERD	wild type	22, 19		no reliable measurements feasible								0
25	42.3425	f	3	sinusitis, polyposis	1530	62	2930	100	H. parainfluenzae		Ex	30	COPD Gold II, status post recurrent pneumothoraces and pneumonias, GERD	nd	nd	nostril	-21	12	-15	1.05	nostril	-24	19	(-3)			normal
26	60.2027	f	5	normal	2260	76	3360	97	C. albicans		Never	22.4	NTM infection	nd	nd	nostril	-18	9	-6	0.21	nostril	-11	4	0	-0.2		CFTR-RD	equivocal assignment because of nasal surgeries
27	35.8137	f	8	sinusitis, polyposis	1740	52	3060	78	S. aureus, P. aeruginosa, Candida spp	yes	Never	20.9		nd	nd	nostril	-19	6	-12	1.02	nostril	-18	4	(-5)			normal
28	62.3479	f	7	normal	2000	80	3900	127	P. aeruginosa, A. fumigatus	yes	Never	23.7	status post lower left lobectomy, status post B-cell non-Hodgkin lymphoma	wild type	46	nostril	-13	6	-3	0.03	nostril	-31	21	-5	-0.5		CFTR-RD, atypical
28	62.62	f		normal							Never			nd		nostril	-24	20	(-49)		nostril	-32	22	-3	-0.77	right nostril strong drift	CFTR-RD, atypical
29	70.4055	f	14	normal	1700	80	2250	84	S. aureus, H. parainfluenzae, M. oslanensis		Ex	21.1		nd	nd	nostril	-15	10	-16	1.26	nostril	-6	5	-4	0.19		normal
30	78.9342	f	17	normal	1180	56	2000	74	P. aeruginosa, H. parainfluenzae, Candida spp	yes	Never	18	obstructive sleep apnea syndrome	nd	nd	nostril	-12	6	-11	0.91	nostril	-7	4	-9	0.79		normal
31	58.611	f	6	normal	490	20	1800	61	S. marcescens; Penicillium species; Aspergillus species		Never	23.6	bronchial asthma, ABPA, GERD, status post breast cancer	nd	nd	nostril	-21	19	-20	1.25	nostril	-27	24	-24	1.44		normal
32	61.7808	f	4	normal	1310	53	2290	75	(keine Mibi dokumentiert)		Never	35.3	rheumatoid arthritis, arterial hypertension	ENaC W493R	nd	nostril	-9	6	-27	2.67	nostril						normal
33	63.7479	f	10	normal	1810	71	3060	97	S. aureus, E.coli, A. fumigatus		Never	20.9		nd	22, 13		no reliable measurement feasible
34	75.7507	f	7	normal	1680	78	2320	85	S. maltophilia, S. marcescens, A. denitrificans, H. parahaemolyticus, Candida spp		Never	25.7		nd	nd	nostril	-11	4	-6	0.46	nostril	-6	5	-15	1.4		normal
35	29.7014	f	3	normal	2130	73	3290	96	M. tuberculosis, L. mirabilis, Haemophilus spp		Never	20.8	lung tuberculosis	nd	29	nostril	-8	7	-24	2.29	nostril	-19	7	-2	-0.13		normal
36	71.2192	m	17	normal	800	35	2540	58	P. aeruginosa, Candida spp	yes	Ex	26.3		nd	nd	nostril	-17	11	-19	1.54	nostril	-17	10	-12	0.82		normal
37	73.8219	m	6	sinusitis, polyposis	1470	51	3760	96	normal flora		Ex	28.4	bronchial asthma	wild type	17	nostril	-11	-9	6	-0.21	nostril	-10	5	-7	0.52	no discontinuous responses, only drift	pseudohypoaldosteronism
38	58.3507	m	4	normal	3990	115	5420	118	S. marcescens; L. mirabilis; A. fumigatus; H. parainfluenzae		Never	26	coronary heart disease, status post myocardial infarction	ENaC W493R	nd	nostril	-12	8	-5	0.15	nostril	-18	12	-6	0.06		CFTR-RD
39	60.1808	m	9	sinusitis	700	20	2050	43	P. aeruginosa, S. pneumoniae	yes	Never	27.3	GERD	nd	nd	nostril	-10	2	-7	0.67	nostril	-11	9	-17	1.42		normal
40	58.4795	f	12	sinusitis, polyposis	2330	95	3110	103	P. aeruginosa, H. parainfluenzae	yes	Ex	22.8	NTM infection	wild type	nd	nostril	-11	7	-19	1.74	nostril	-6	5	-27	2.72		normal
Abbreviations
ABPA	allergic bronchopulmonary aspergillosis
BSI	bronchiectasis severity score
COPD	chronic obstructive pulmonary disease
ex	in the past
f	female
FEV1	forced expiratory volume in 1 second
FVC	forced vital capacity
GERD	gastroesophageal reflux disease
m	male
nd	not done
NTM	non-tuberculous mycobacteria
NYHA	New York Heart Association
PA	Pseudomonas aeruginosa
pred	predicted
