# Supplementary material for: CFTR activity in nasal potential difference of adults with idiopathic bronchiectasis
Source: Respir Res. 2026 Mar 3;27:160. doi: 10.1186/s12931-026-03599-1 (PMC13064372; doi:10.1186/s12931-026-03599-1)
Supplement: Supplementary file 2 — Additional file 2. BE diagnostic cohort. NPD data, clinical metadata, sweat chloride and CFTR genotype of people with idiopathic bronchiectasis referred to the CF Electrophysiology Laboratory of Hannover Medical School for NPD diagnostics. [file 12931_2026_3599_MOESM2_ESM.xlsx]

## Sheet: Tabelle1
	NPD data, clinical metadata, sweat chloride and CFTR genotype of people with bronchiectasis referred to the CF Electrophysiology Laboratory of Hannover Medical School for NPD diagnostics
Subject no.	Age at asessment by NPD [yrs]	diagnosis	Gender	airways	Intestine	hepatobiliary	fertility	family history	other	CFTR genotype	Sweat chloride [mmol/L]	Right	basal [mV]	Δami [mV]	ΔCl-free/Iso	Sermet Score	Left	basal	Δami	ΔCl-free/Iso	Sermet Score
41	20.95	PS CF	f	bronchiectasis	PS	cholelithiasis				p.Phe508del / p.Thr1299Iso	52	nostril	-30	25	-5	-0.7	nostril	-18	10	-1	-0.39
42	36.5562	PS CF	f	bronchiectasis, colonization with P. aeruginosa	PS					p.Gly542Ter / c.3717+12191C>T	57	nostril	-61	21	-12	0.27	nostril	-58	46	-10	-1.2
43	9.23	CFTR-RD	f	bronchiectasis						WT / WT		nostril	-25	13	-1	-0.54	nostril	-27	8	-4	0.04
44	13.5205	CFTR-RD	m	bronchiectasis						WT / WT		nostril	-26	2	0	-0.1	nostril	-27	10	-6	0.16
45	17.3863	CFTR-RD	f	bronchiectasis, chronic bronchitis, chronic sinusitis						WT/WT	3	nostril	-40	9	-6	0.21	nostril	-37	17	-16	0.91
46	18.2712	CFTR-RD	f	bronchiectasis, FVC 85%, FEV1 69%, intermittent detection of P. aeruginosa, purulent secretion	BMI 19.6					WT / WT	32, 14	nostril	-34	4	-4	0.24	nostril	-12	8	-3	-0.07
47	20.4493	CFTR-RD	f	chronic sinusitis, bronchiectasis, FEV1 66%	chronic abdominal pain, PI, underweight, BMI 17.0					WT / WT	35,44,53,55	nostril	no reliable measurement feasible				nostril	-9	4	-6	0.46
48	23.189	CFTR-RD	f	pansinusitis, bronchiectasis, recurrent airway infections						p.Arg1162Leu / WT	67	nostril	-23	2	-5	0.45	nostril	-24	13	-7	0.12
49	31.7836	CFTR-RD	m	bronchiectasis	pancreatic elastase 426 µg/g		CBAVD			p.Phe508del/TG12_T5	51	nostril	-8	3	-7	0.62	nostril	-7	2	-5	0.45
50	31.6192	CFTR-RD	m	nasal polyps, sinusitis, bronchiectasis, asthma bronchiale, ABPA, FVC 98%, FEV1 84%	BMI 28.1					WT / WT		nostril	-12	3	-4	0.29	nostril	no reliable measurement feasible
51	35.8219	CFTR-RD	f	bronchiectasis, NTM lung disease	chronic pancreatitis				pathological SST	p.Arg117His_7T / p.Leu997Phe	52, 40	nostril	-22	10	-15	1.15	nostril	no reliable measurement feasible
52	44.6493	CFTR-RD	f	nasal polyps, bronchiectasis, chronic colonization with S. aureus, normal spirometry (FVC 114%, FEV1 105%)	BMI 26.3, pancreas elastase > 500	cholelithiasis		siblings with bronchiectasis		p.Phe508del/p.Asp1152His	19	nostril	-42	36	-16	-0.04	nostril	-16	15	-9	0.24
53	57.3178	CFTR-RD	f	bronchiectasis	ICM in CF range					p.Phe508del/WT	17	nostril	-14	9	-4	-0.01	nostril	-7	3	-14	1.39
54	58.3507	CFTR-RD	m	bronchiectasis, recurrent pneumonias					hypertonia	WT / WT, carrier of the hyperactive W493R SCNN1A variant	42	nostril	-12	8	-5	0.15	nostril	-18	12	-6	0.06
55	57.9671	CFTR-RD	f	bronchiectasis, chronic cough						WT / WT	35, 37	nostril	-11	3	-3	0.18	nostril	-23	3	-1	-0.04
56	58.989	CFTR-RD	f	bronchiectasis, global respiratory insufficiency, chronic infection with P. aeruginosa, two years later lung transplant recipient	BMI 18.0					WT / WT	17	nostril	-31	19	-4	-0.51	nostril	-26	8	-2	-0.18
57	6.16712	CFTR-RD	f	bronchiectasis	normal ICM					not done		nostril	-34	25	-13	0.18	nostril	-30	15	-9	0.24
58	62.1123	CFTR-RD	f	bronchiectasis, atelectasis					CVID	WT / WT	68, 45	nostril	-19	9	-5	0.1	nostril	-36	8	-2	-0.18
59	62.3479	CFTR-RD	f	bronchiectasis, chronic colonization with P. aeruginosa, FVC 150%, FEV1 100%	BMI 22.9				mild chronic renal insufficiency	WT / WT	46	nostril	-14	6	-5	0.25	nostril	-36	21	-7	-0.28
60	64.8658	CFTR-RD	w	chronic pansinusitis, bronchiectasis	BMI 22.2				arthritis	WT / WT	36	nostril	-22	2	-5	0.45	nostril	-19	9	-4	-0.01
61	25.5178	CFTR-RD	m	bronchiectasis, reduced lung function (FVC 57%, FEV1 57%)	BMI 25.6					WT / WT	74, 80	nostril	-31	15	-8	0.13	nostril	-14	6	-3	0.03
62	11.3562	non-CF	m	bronchiectasis, reduced lung function (FVC 66%, FEV1 48%)	PI, pancreas elastase < 15					WT/WT	30	nostril	-24	11	-25	2.2	nostril	-31	2	-3	0.23
63	11.7315	non-CF	f	bronchiectasis						WT / WT		nostril	-21	18	-14	0.64	nostril	no reliable measurement feasible
64	34.2247	non-CF	f	bronchiectasis						WT / WT	intermed.	nostril	-9	8	-24	2.24	nostril	-9
65	16.3178	non-CF	f	bronchiectasis, atelectasis, asthma						WT / WT	36, 44	nostril	-10				nostril	-10
66	16.7726	non-CF	m	bronchiectasis, recurrent pneumonias,	gastroesophageal reflux, GERD					not done	6	nostril	-14	8	-20	1.8	nostril	-18	9	-18	1.53
67	19.474	non-CF	m	bronchiectasis						WT / WT		nostril	-13	7	-12	0.97	nostril	-9	8	-17	1.47
68	20.6767	non-CF	f	bronchiectasis						not done		nostril	-18	15	-35	3.1	nostril	no reliable measurement feasible
69	25.7616	non-CF	m	bronchiectasis						WT/WT	52	nostril	-15	6	-14	1.24	nostril	-13	3	-15	1.5
70	47.2658	non-CF	m	bronchiectasis						WT / WT	44, 56	nostril	-11	3	-15	1.5	nostril	-11	7	-16	1.41
71	17.5589	non-CF	f	bronchiectasis, asthma bronchiale, ABPA, FVC 113%, FEV1 96%	pancreas elastase 173					WT / WT	38, 49	nostril	no reliable measurement feasible				nostril	-29	14	-25	2.05
72	28.1699	non-CF	f	bronchiectasis, lung transplanation, aspergillosis	PI				diabetes mellitus, hypertonia	WT / WT	34, 36	nostril	no reliable measurement feasible				nostril	-8	8	-10	0.7
73	29.4219	non-CF	m	bronchiectasis, chronic colonization with P. aeruginosa	GERD, BMI 15.9					WT / WT	28, 32	nostril	-13	8	-20	1.8	nostril	-15	8	-30	2.9
74	36.737	non-CF	m	bronchiectasis						p.Phe508del/c.224G>A	56, 41	nostril	-15	1	-24	2.59	nostril	no reliable measurement feasible
75	38.9205	non-CF	m	chronic pansinusitis, bronchiectasis, recurrent pneumonias, colonization with S. aureus, P. aeruginosa, A. fumigatus, FVC 56%, FEV1 32%	BMI 29.1				hypertonia, Swyer-James syndrome	WT / WT	13	nostril	-10	3	-3	0.18	nostril	-8	1	-7	0.72
76	39.7507	non-CF	f	bronchiectasis, nasal polyposis, chronic sinusitis						not done	nomal	nostril	-21	6		-0.3	nostril	-14	6	-17	1.57
77	40.537	non-CF	m	bronchiectasis, chronic colonization with P. aeruginosa, FVC 57%, FEV1 37%						WT / WT		nostril	-18	5	-16	1.51	nostril	-9	2	-5	0.45
78	42.874	non-CF	f	bronchiectasis, asthma bronchiale, ABPA, FVC 113%, FEV1 96%	BMI 25.3					p.Arg75Gln/p.Val769Iso	5	nostril	-13				nostril	-8	7	-21	1.96
79	43.9589	non-CF	m	pansinusitis, bronchiectasis, FVC 89%, FEV1 88%	BMI 29.4				hypertonia	WT / WT	19	nostril	-16	10	-7	0.27	nostril	no reliable measurement feasible
80	45.3014	non-CF	f	bronchiectasis	GERD	cholecystitis				WT / WT		nostril	-12	4	-13	1.23	nostril	-16	7	-30	2.95
81	45.463	non-CF	f	bronchiectasis	underweight					WT / WT	path.	nostril	-16	7	-10	0.75	nostril	-15	4	-3	0.13
82	46.0055	non-CF	m	bronchiectasis	BMI 26.8					WT / WT		nostril	-22	14	-36	3.26	nostril	-20	7	-6	0.31
83	47.6301	non-CF	f	bronchiectasis						not done		nostril	-12	5	-13	1.18	nostril	-13	2	-8	0.78
84	48.7836	non-CF	m	bronchiectasis, recurrent pneumonias, colonization with S. aureus and P. aeruginosa	BMI 28.4	chronic hepatitis B			IgG4 deficiency	WT / WT	14	nostril	-22	17	-20	1.35	nostril	-22	12	-16	1.16
85	50.1315	non-CF	m	chronic sinusitis, bronchiectasis	BMI 21.9					WT / WT	66	nostril	-19	3	-16	1.61	nostril	-17	5	-10	0.85
86	51.1699	non-CF	f	bronchiectasis, reduced lung function (FVC 65%, FEV1 35%), chronic infection with P. aeruginosa, recurrent pneumothoraces, eosinophilic asthma bronchiale	BMI 19.1					p.Gly576Ala / WT	52, 54, 55	nostril	-15	7	-21	1.96	nostril	-12	10	-27	2.47
87	51.874	non-CF	f	bronchiectasis						WT/WT	intermediate	nostril	-30	14	-14	0.84	nostril	no reliable measurement feasible
88	53.663	non-CF	f	bronchiectasis, FVC 70%, FEV1 37%	underweight					WT / WT	36	nostril	-20	10	-16	1.26	nostril	no reliable measurement feasible
89	55.674	non-CF	f	nasal polyps, sinusitis, bronchiectasis, chronic colonization with P. aeruginosa	BMI 20.4					WT / WT	82, 32	nostril	-15	4	-3	0.13	nostril	-14	7	-20	1.85
90	56.7151	non-CF	f	nasal polyps, sinusitis, bronchiectasis	BMI 24.8	cholelithiasis				WT / WT	11	nostril	-6	2	-15	1.55	nostril	no reliable measurement feasible
91	58.611	non-CF	f	bronchiectasis						WT / WT, carrier of the hyperactive W493R SCNN1A variant		nostril	-21	19	-24	1.69	nostril	-27	24.5	-24	1.42
92	59.5562	non-CF	f	bronchiectasis, nasal polyps, colonization with P. aeruginosa						WT / WT		nostril	-18	6	-7	0.47	nostril	-19	7	-14	1.19
93	59.5123	non-CF	m	bronchiectasis						p.Gly437Asp / p.Val1293Ile		nostril	-8	2	-27	2.87	nostril	-6	1	-22	2.37
94	59.7726	non-CF	m	bronchiectasis, chronic colonization with P. aeruginosa, COPD Gold IV	obese, BMI 30.7					WT / WT	28	nostril	-12	8	-27	2.57	nostril	no reliable measurement feasible
95	60.1479	non-CF	f	pansinusitis, bronchiectasis, asthma bronchiale, ABPA	BMI 20.6					WT / WT	39	nostril	-12	8	-15	1.25	nostril	-21	7	-7	0.42
96	61.7808	non-CF	f	bronchiectasis						WT / WT		nostril	-16	13	-26	2.21	nostril	no reliable measurement feasible
97	62.2959	non-CF	m	bronchiectasis, hematophysis, chronic colonization with Aspergillus, middle lobe resection						p.Ala466Ser/WT	30, 39	nostril	-15	10	-24	2.14	nostril	no reliable measurement feasible
98	69.2164	non-CF	m	bronchiectasis, FVC 104%, FEV1 68%	BMI 40.5					p.Phe508del / WT	31	nostril	-9	4	-12	1.12	nostril	no reliable measurement feasible
99	75.5096	non-CF	m	bronchiectasis						WT / WT	not documented	nostril	-15	8	-15	1.25	nostril	-10	3	-23	2.38
100	14.6438	still inconclusive	m	bronchiectasis, recurrent pneumonias	BMI 23.0				kidney dysplasia, kidney transplantation	WT / WT	70, 63, 57	nostril	-9	5	0	-0.25	nostril	-14	13	-21	1.66
Abbreviations
ABPA	allergic bronchopulmonary aspergillosis
BMI	body mass index
CBAVD	congenital bilateral absence of the vas deferens
CVID	common variable immunodeficiency
GERD	gastroesophageal reflux disease
FEV1	forced expiratory volume in 1 second
FVC	forced vital cpacity
ICM	intestinal current measurement
NTM	nontuberculous mycobacteria
PI	exocrine pancreatic insufficiency
PS	exocrine pancreatic sufficiency
SST	sweat secretion test
