# Supplementary material for: CFTR activity in nasal potential difference of adults with idiopathic bronchiectasis
Source: Respir Res. 2026 Mar 3;27:160. doi: 10.1186/s12931-026-03599-1 (PMC13064372; doi:10.1186/s12931-026-03599-1)
Supplement: Supplementary file 3 — Additional file 3. NPD data of healthy controls and of people with cystic fibrosis who volunteered to be assessed at the CF Electrophysiology Laboratory of Hannover Medical School to generate in-house reference data. [file 12931_2026_3599_MOESM3_ESM.xlsx]

## Sheet: Tabelle1
Additional file 3. NPD data of healthy controls and of people with cystic fibrosis who volunteered to be assessed at the CF Electrophysiology Laboratory of Hannover Medical School to generate in-house reference data
healthy controls					exocrine pancreatic insufficient people with cystic fibrosis (PI CF)					exocrine pancreatic sufficient people with cystic fibrosis (PS CF)
basic [mV]	amiloride [mV]	delta chloride+iso [mV]	Sermet Score		basic [mV]	amiloride [mV]	delta chloride+iso [mV]	Sermet Score		basic [mV]	amiloride [mV]	delta chloride+iso [mV]	Sermet Score
-17	10	-59	5.99		-58	44	-1	-2.09		-42	34	-4	-1.26
-7	7	-42	4.27		-45	40	-1	-1.89		-44	26	-1	-1.19
-4	8	-36	3.56		-40	32	0	-1.6		-50	28	-2	-1.18
-49	32	-33	2.03		-34	30	0.2	-1.52		-53	37	-10	-0.75
-11	7	-29	2.84		-50	30	0	-1.5		-58	34	-11	-0.49
-11	7	-28	2.73		-31	29	0	-1.45		-59	31	-12	-0.23
-14	10	-23	2.03		-32	28	0	-1.4		-26	17	-7	-0.08
-23	14	-21	1.61		-57	30	-1	-1.39		-57	34	-15	-0.05
-12	10	-18	1.48		-38	21	0	-1.05		-23	13	-6	0.01
-17	6	-13	1.13		-47	20	0	-1		-19	15	-7	0.02
-9	6	-11	0.91		-27	20	0	-1		-32	8	-10	0.7
-14	7	-10	0.75		-37	19	0.3	-0.98
-14	7	-10	0.75		-33	20	-0.7	-0.92
-3	2	-9	0.89		-33	20	-1	-0.89
-8	7	-9	0.64		-26	13	0	-0.65
-18	10	-8	0.38		-16	11	0	-0.55
					-58	37	-12	-0.53
					-18	10	0	-0.5
					-49	38	-14	-0.36
					-31	21	-7	-0.28
					-50	34	-13	-0.27
					-18	11	-2.9	-0.23
					-36	22	-10	0
					-16	9	-5	0.1
